# Supplementary material for: The Encapsulation of Citicoline within Solid Lipid Nanoparticles Enhances Its Capability to Counteract the 6-Hydroxydopamine-Induced Cytotoxicity in Human Neuroblastoma SH-SY5Y Cells
Source: Pharmaceutics. 2022 Aug 30;14(9):1827. doi: 10.3390/pharmaceutics14091827 (PMC9506317; doi:10.3390/pharmaceutics14091827)
Supplement: Supplementary file 1 [file pharmaceutics-14-01827-s001.zip]

Archive with 1 entries (1 files):
- pharmaceutics-1869670-supplementary.pdf
